# Supplementary material for: Far and Near Contrast Sensitivity and Quality of Vision with Six Presbyopia Correcting Intraocular Lenses
Source: J Clin Med. 2022 Jul 17;11(14):4150. doi: 10.3390/jcm11144150 (PMC9316344; doi:10.3390/jcm11144150)
Supplement: Supplementary file 1 [file jcm-11-04150-s001.zip]

Archive with 1 entries (1 files):
- jcm-1794577-supplementary.pdf
